# Supplementary material for: Molybdenum-Induced Regulation of Antioxidant Defense-Mitigated Cadmium Stress in Aromatic Rice and Improved Crop Growth, Yield, and Quality Traits
Source: Antioxidants (Basel). 2021 May 24;10(6):838. doi: 10.3390/antiox10060838 (PMC8225192; doi:10.3390/antiox10060838)
Supplement: Supplementary file 1 [file antioxidants-10-00838-s001.zip]

Archive with 1 entries (1 files):
- antioxidants-1192265-supplementary.pdf
